# Supplementary material for: Membrane-Mediated Nanoassembly of Lysozyme–Tannic Acid for Crystallization-Suppressed Nobiletin Delivery: Enhanced Cellular Uptake and Mucus Penetration
Source: Biomolecules. 2026 Feb 3;16(2):242. doi: 10.3390/biom16020242 (PMC12938187; doi:10.3390/biom16020242)
Supplement: Supplementary file 1 [file biomolecules-16-00242-s001.zip]

Archive with 1 entries (1 files):
- biomolecules-4067117-supplementary.pdf
